# Supplementary material for: ATR inhibition radiosensitizes cells through augmented DNA damage and G2 cell cycle arrest abrogation
Source: JCI Insight. 2024 Oct 8;9(19):e179599. doi: 10.1172/jci.insight.179599 (PMC11466186; doi:10.1172/jci.insight.179599)
Supplement: Supplemental tables 1-3 [file jciinsight-9-179599-s099.xlsx]

## Sheet: Supp Tab 1 SurvivalCurveParam
Cell Line	Radiation Type	AZD6738 Concentration (µM)	n	α (Gy-1)	α (Gy-1) σ	β (Gy-2)	β (Gy-2) σ	Covariance
HUVEC	6 MV	0	4	0.3283	0.03426	0.008475	0.005181	-0.9671
HUVEC	6 MV	0.1	5	0.3928	0.03375	0.008191	0.00494	-0.9648
HUVEC	6 MV	2	7	0.6114	0.08544	0.05384	0.02487	-0.9282
HUVEC	9.9 keV/µm	0	4	0.6355	0.08504	0.01197	0.01684	-0.9563
HUVEC	9.9 keV/µm	0.1	4	0.6564	0.06032	0.01707	0.0145	-0.9548
HUVEC	9.9 keV/µm	2	4	1.215	0.1328	1.164e-11	0.05393	-0.9531
H460	6 MV	0	11	0.227	0.04129	0.06123	0.00904	-0.9624
H460	6 MV	0.1	6	0.2694	0.0532	0.09628	0.01283	-0.9602
H460	6 MV	1	4	0.7715	0.0927	7.266e-10	0.02367	-0.939
H460	9.9 keV/µm	0	11	0.3103	0.1168	0.1204	0.03622	-0.9644
H460	9.9 keV/µm	0.1	7	0.5262	0.0818	0.1498	0.02541	-0.9645
H460	9.9 keV/µm	1	4	1.445	0.2065	4.93e-15	0	-0.9494
H1299	6 MV	0	11	0.09188	0.0384	0.02192	0.005049	-0.971
H1299	6 MV	0.1	5	0.2591	0.03231	0.004026	0.005053	-0.9547
H1299	6 MV	1	4	0.5948	0.08395	0.008063	0.01436	-0.9463
H1299	9.9 keV/µm	0	9	0.2257	0.04517	0.02046	0.0077	-0.9661
H1299	9.9 keV/µm	0.1	5	0.1001	0.02758	0.05209	0.005187	-0.959
H1299	9.9 keV/µm	1	4	0.7447	0.1339	0.01024	0.0311	-0.9491
PANC1	6 MV	0	5	0.1822	0.03803	0.02967	0.00577	-0.9636
PANC1	6 MV	0.1	4	0.1428	0.03846	0.03622	0.005812	-0.9629
PANC1	6 MV	2	4	0.2628	0.05127	0.03541	0.009657	-0.9383
PANC1	9.9 keV/µm	0	5	0.3015	0.03942	0.03729	0.008383	-0.9599
PANC1	9.9 keV/µm	0.1	5	0.201	0.06833	0.07674	0.01525	-0.9565
PANC1	9.9 keV/µm	2	5	0.3563	0.06541	0.06881	0.01822	-0.951
PANC10.05	6 MV	0	4	0.2144	0.04963	0.0129	0.006635	-0.9645
PANC10.05	6 MV	0.1	3	0.2691	0.07098	0.02278	0.009501	-0.9561
PANC10.05	6 MV	2	4	0.4681	0.1321	0.05175	0.03345	-0.9454
PANC10.05	9.9 keV/µm	0	5	0.2744	0.06455	0.03189	0.01095	-0.9674
PANC10.05	9.9 keV/µm	0.1	5	0.2017	0.05219	0.0673	0.009949	-0.9522
PANC10.05	9.9 keV/µm	2	5	0.8852	0.1237	0.0048	0.03685	-0.9633
MDA-MB-231	6 MV	0	8	0.3073	0.05576	0.02706	0.008715	-0.9596
MDA-MB-231	6 MV	0.1	6	0.363	0.04829	0.02475	0.007651	-0.9596
MDA-MB-231	6 MV	2	6	0.6852	0.09024	0.01216	0.0154	-0.9433
MDA-MB-231	9.9 keV/µm	0	5	0.6142	0.05507	0.03729	0.01296	-0.9505
MDA-MB-231	9.9 keV/µm	0.1	4	0.8101	0.08009	0.003547	0.01713	-0.9576
MDA-MB-231	9.9 keV/µm	2	4	1.087	0.1192	4.93e-15		-0.9425
4T1	6MV	0	9	0.1032	0.03255	0.02908	0.004701	-0.9731
4T1	6MV	0.1	6	0.05888	0.02283	0.03509	0.003335	-0.9726
4T1	6MV	0.5	7	0.3152	0.06052	0.01734	0.00889	-0.9594
4T1	3.85 keV/µm	0	3	0.02558	0.04482	0.04976	0.007134	-0.9783
4T1	3.85 keV/µm	0.5	3	1.742e-10	0.3008	0.175	0.05871	-0.9433
4T1	9.9 keV/µm	0	4	0.1582	0.1152	0.07073	0.02383	-0.9583
4T1	9.9 keV/µm	0.1	4	0.1076	0.07428	0.07319	0.01498	-0.9608
4T1	9.9 keV/µm	0.5	4	0.2746	0.123	0.08321	0.02672	-0.9565

## Sheet: Supp Tab 2 SurvivalCurveMetrics
Cell Line	Radiation Type	AZD6738 Concentration (µM)	SF2Gy	SF2Gy σ	D50% (Gy)	D50% σ (Gy)	D10% (Gy)	D10% σ (Gy)
HUVEC	6 MV	0	0.501325	0.0244465	2.00731	0.134882	6.0643	0.124953
HUVEC	6 MV	0.1	0.441153	0.0214901	1.70408	0.104191	5.28052	0.121047
HUVEC	6 MV	2	0.237364	0.0206098	1.0387	0.0893426	2.98267	0.10299
HUVEC	9.9 keV/µm	0	0.267435	0.0287448	1.06918	0.110017	3.4049	0.164057
HUVEC	9.9 keV/µm	0.1	0.251307	0.0169633	1.02848	0.0688522	3.23564	0.0880492
HUVEC	9.9 keV/µm	2	0.0880368	0.0078062	0.570487	0.0623545	1.89513	0.207139
H460	6MV	0	0.497122	0.024249	1.98775	0.103473	4.5527	0.065606
H460	6MV	0.1	0.39696	0.0233784	1.62694	0.094	3.68749	0.0577175
H460	6MV	1	0.213739	0.0217675	0.898441	0.107953	2.98456	0.358611
H460	9.9 keV/µm	0	0.33214	0.0336773	1.4349	0.148954	3.27044	0.0936301
H460	9.9 keV/µm	0.1	0.191743	0.0135849	1.02069	0.0701683	2.53968	0.0511868
H460	9.9 keV/µm	1	0.0555762	0.022953	0.472914	0.0674297	1.57638	0.225541
H1299	6MV	0	0.762281	0.0437497	3.90537	0.294246	8.36543	0.190255
H1299	6MV	0.1	0.586077	0.026796	2.57239	0.186374	7.91373	0.325228
H1299	6MV	1	0.294684	0.0339043	1.1475	0.128284	3.68692	0.213749
H1299	9.9 keV/µm	0	0.586701	0.0358496	2.50312	0.206058	6.44108	0.172393
H1299	9.9 keV/µm	0.1	0.664607	0.0237594	2.81142	0.101652	5.75684	0.0701533
H1299	9.9 keV/µm	1	0.216458	0.033502	0.919157	0.128989	2.97062	0.201403
PANC1	6MV	0	0.61688	0.0334181	2.65577	0.184625	6.25877	0.115105
PANC1	6MV	0.1	0.650197	0.035692	2.82695	0.187627	6.24201	0.109174
PANC1	6MV	2	0.513123	0.0347014	2.0637	0.168001	5.16593	0.146431
PANC1	9.9 keV/µm	0	0.471347	0.0224316	1.8676	0.105007	4.79427	0.0821899
PANC1	9.9 keV/µm	0.1	0.492156	0.039525	1.96872	0.158738	4.32244	0.0997189
PANC1	9.9 keV/µm	2	0.37238	0.0243941	1.50688	0.107484	3.74865	0.0907852
PANC10.05	6MV	0	0.618536	0.0457685	2.77098	0.312723	7.42372	0.241032
PANC10.05	6MV	0.1	0.532954	0.056605	2.17525	0.304703	5.75395	0.266795
PANC10.05	6MV	2	0.318797	0.0460487	1.29529	0.198383	3.53641	0.184661
PANC10.05	9.9 keV/µm	0	0.508464	0.0444573	2.04163	0.218459	5.22208	0.147637
PANC10.05	9.9 keV/µm	0.1	0.51038	0.0344958	2.04337	0.143219	4.53964	0.0925761
PANC10.05	9.9 keV/µm	2	0.167027	0.0188057	0.779743	0.0841426	2.56551	0.11656
MDA-MB-231	6MV	0	0.485372	0.0381901	1.92821	0.186966	5.15391	0.157257
MDA-MB-231	6MV	0.1	0.438235	0.0296956	1.7101	0.137235	4.78325	0.133337
MDA-MB-231	6MV	2	0.241946	0.0300181	0.994062	0.106458	3.18089	0.195795
MDA-MB-231	9.9 keV/µm	0	0.252193	0.0158785	1.06028	0.0645787	3.14746	0.0765474
MDA-MB-231	9.9 keV/µm	0.1	0.195072	0.0188447	0.85245	0.0691868	2.80783	0.124301
MDA-MB-231	9.9 keV/µm	2	0.113722	0.0271113	0.630553	0.0697932	2.11686	0.232197
4T1	6MV	0	0.724177	0.0340377	3.42024	0.195906	7.29915	0.109957
4T1	6MV	0.1	0.772503	0.0253631	3.68399	0.130558	7.30493	0.0732278
4T1	6MV	0.5	0.496704	0.0434619	1.98279	0.226654	5.58759	0.2088
4T1	3.85 keV/µm	0	0.778645	0.0482805	3.48407	0.197833	6.55031	0.0940147
4T1	3.85 keV/µm	0.5	0.496585	0.192669	1.99019	0.555679	3.62734	0.349692
4T1	9.9 keV/µm	0	0.549185	0.0778182	2.2059	0.31215	4.69589	0.188151
4T1	9.9 keV/µm	0.1	0.601722	0.055655	2.42892	0.212893	4.92184	0.123206
4T1	9.9 keV/µm	0.5	0.413938	0.060895	1.67452	0.245934	3.86309	0.16284

## Sheet: Supp Tab 3 RBE
Cell Line	Radiation Type	AZD6738 Concentration (µM)	RBED10%	RBED10% σ	RBED50%	RBED50% σ
HUVEC	9.9 keV/µm	0	1.78105	0.0933335	1.87743	0.40432
HUVEC	9.9 keV/µm	0.1	1.63199	0.0580673	1.6569	0.150223
HUVEC	9.9 keV/µm	2	1.57386	0.180404	1.82072	0.253237
H460	9.9 keV/µm	0	1.39208	0.0446181	1.38528	0.304616
H460	9.9 keV/µm	0.1	1.45195	0.037052	1.59397	0.14314
H460	9.9 keV/µm	1	1.8933	0.353736	1.8998	0.354236
H1299	9.9 keV/µm	0	1.29876	0.0456158	1.5602	0.366126
H1299	9.9 keV/µm	0.1	1.37467	0.0589254	0.914979	0.0740882
H1299	9.9 keV/µm	1	1.24113	0.110716	1.24842	0.223992
PANC1	9.9 keV/µm	0	1.30547	0.0328222	1.42202	0.324422
PANC1	9.9 keV/µm	0.1	1.44409	0.0418072	1.43593	0.149959
PANC1	9.9 keV/µm	2	1.37808	0.0513783	1.36952	0.148231
PANC10.05	9.9 keV/µm	0	1.4216	0.0612024	1.35724	0.41745
PANC10.05	9.9 keV/µm	0.1	1.26749	0.0642031	1.06454	0.166744
PANC10.05	9.9 keV/µm	2	1.37844	0.0954098	1.66117	0.311229
MDA-MB-231	9.9 keV/µm	0	1.63748	0.0638928	1.81858	0.434287
MDA-MB-231	9.9 keV/µm	0.1	1.70354	0.0891203	2.0061	0.228971
MDA-MB-231	9.9 keV/µm	2	1.50265	0.189003	1.57649	0.242802
4T1	9.9 keV/µm	0	1.11432	0.0231858	0.981678	0.0791762
4T1	9.9 keV/µm	0.5	1.54041	0.159268	0.996284	0.300582
4T1	9.9 keV/µm	0	1.55437	0.0665356	1.55049	0.370066
4T1	9.9 keV/µm	0.1	0.812704	0.025204	1.51672	0.143395
4T1	9.9 keV/µm	0.5	1.44641	0.0814785	1.18409	0.220372
