# Supplementary material for: ATR inhibition radiosensitizes cells through augmented DNA damage and G2 cell cycle arrest abrogation
Source: JCI Insight. 2024 Oct 8;9(19):e179599. doi: 10.1172/jci.insight.179599 (PMC11466186; doi:10.1172/jci.insight.179599)
Supplement: Supporting data values [file jciinsight-9-179599-s100.xlsx]

## Sheet: Fig1A
CellLine	RadType	RepeatNumber	Drug	DrugDose	RadDose	SF	Uncertainty
HUVEC	6MV	1	DMSO	NA	0	0.938881	0.189951
HUVEC	6MV	1	DMSO	NA	2	0.62592	0.131592
HUVEC	6MV	1	DMSO	NA	4	0.316028	0.0644612
HUVEC	6MV	1	DMSO	NA	6	0.110457	0.02331
HUVEC	6MV	1	DMSO	NA	9	0.0437735	0.00865292
HUVEC	6MV	2	DMSO	NA	0	0.960842	0.183082
HUVEC	6MV	2	DMSO	NA	2	0.552813	0.108889
HUVEC	6MV	2	DMSO	NA	4	0.246792	0.0483871
HUVEC	6MV	2	DMSO	NA	6	0.0814413	0.0177486
HUVEC	6MV	2	DMSO	NA	8	0.0394867	0.0083086
HUVEC	6MV	3	DMSO	NA	0	1.02245	0.164164
HUVEC	6MV	3	DMSO	NA	2	0.500111	0.0892418
HUVEC	6MV	3	DMSO	NA	4	0.244499	0.0422405
HUVEC	6MV	3	DMSO	NA	6	0.122249	0.0206733
HUVEC	6MV	3	DMSO	NA	8	0.0444543	0.00806982
HUVEC	6MV	4	DMSO	NA	0	1.09675	0.365682
HUVEC	6MV	4	DMSO	NA	2	0.52879	0.182739
HUVEC	6MV	4	DMSO	NA	4	0.124853	0.0480273
HUVEC	6MV	4	DMSO	NA	6	0.106492	0.0372541
HUVEC	6MV	4	DMSO	NA	8	0.048962	0.0169988
HUVEC	6MV	1	AZD6738	0.1uM	0	1.15483	0.301875
HUVEC	6MV	1	AZD6738	0.1uM	2	0.418513	0.106315
HUVEC	6MV	1	AZD6738	0.1uM	4	0.28535	0.0764515
HUVEC	6MV	1	AZD6738	0.1uM	6	0.0852692	0.0218881
HUVEC	6MV	1	AZD6738	0.1uM	9	0.014771	0.00438563
HUVEC	6MV	2	AZD6738	0.1uM	0	0.976731	0.272788
HUVEC	6MV	2	AZD6738	0.1uM	2	0.574548	0.164251
HUVEC	6MV	2	AZD6738	0.1uM	4	0.166619	0.0494859
HUVEC	6MV	2	AZD6738	0.1uM	6	0.10294	0.0283441
HUVEC	6MV	2	AZD6738	0.1uM	8	0.027291	0.00883732
HUVEC	6MV	3	AZD6738	0.1uM	0	0.961731	0.167017
HUVEC	6MV	3	AZD6738	0.1uM	2	0.51092	0.094501
HUVEC	6MV	3	AZD6738	0.1uM	4	0.168303	0.0316717
HUVEC	6MV	3	AZD6738	0.1uM	6	0.0584385	0.0115419
HUVEC	6MV	3	AZD6738	0.1uM	8	0.0210379	0.00505445
HUVEC	6MV	4	AZD6738	0.1uM	0	1.04792	0.255584
HUVEC	6MV	4	AZD6738	0.1uM	2	0.414404	0.112821
HUVEC	6MV	4	AZD6738	0.1uM	4	0.108602	0.0324481
HUVEC	6MV	4	AZD6738	0.1uM	6	0.0595408	0.016357
HUVEC	6MV	4	AZD6738	0.1uM	8	0.0257216	0.00774613
HUVEC	6MV	5	AZD6738	0.1uM	0	1.05286	0.174662
HUVEC	6MV	5	AZD6738	0.1uM	2	0.455878	0.0833167
HUVEC	6MV	5	AZD6738	0.1uM	4	0.237708	0.038508
HUVEC	6MV	5	AZD6738	0.1uM	6	0.097688	0.015528
HUVEC	6MV	5	AZD6738	0.1uM	8	0.0301205	0.00587709
HUVEC	6MV	1	AZD6738	2uM	0	1.71518	0.88892
HUVEC	6MV	1	AZD6738	2uM	1	0.440055	0.22742
HUVEC	6MV	1	AZD6738	2uM	2	0.246015	0.126743
HUVEC	6MV	1	AZD6738	2uM	3	0.10395	0.0538177
HUVEC	6MV	1	AZD6738	2uM	5	0.045738	0.023899
HUVEC	6MV	2	AZD6738	2uM	0	1.1547	0.368164
HUVEC	6MV	2	AZD6738	2uM	0.5	0.713194	0.24692
HUVEC	6MV	2	AZD6738	2uM	1	0.407539	0.135522
HUVEC	6MV	2	AZD6738	2uM	2	0.159195	0.0520329
HUVEC	6MV	2	AZD6738	2uM	3	0.106979	0.0320742
HUVEC	6MV	3	AZD6738	2uM	0	1.69697	1.1017
HUVEC	6MV	3	AZD6738	2uM	0.5	0.909091	0.582138
HUVEC	6MV	3	AZD6738	2uM	1	0.393939	0.25438
HUVEC	6MV	3	AZD6738	2uM	2	0.272727	0.168039
HUVEC	6MV	3	AZD6738	2uM	3	0.186364	0.112067
HUVEC	6MV	4	AZD6738	2uM	0	1.23457	0.527367
HUVEC	6MV	4	AZD6738	2uM	0.5	0.966184	0.426162
HUVEC	6MV	4	AZD6738	2uM	1	0.402576	0.181082
HUVEC	6MV	4	AZD6738	2uM	2	0.362319	0.14554
HUVEC	6MV	4	AZD6738	2uM	3	0.20934	0.0816312
HUVEC	6MV	5	AZD6738	2uM	0	1.00585	0.153464
HUVEC	6MV	5	AZD6738	2uM	0.5	0.775002	0.130055
HUVEC	6MV	5	AZD6738	2uM	1	0.618353	0.080349
HUVEC	6MV	5	AZD6738	2uM	2	0.340094	0.0349466
HUVEC	6MV	5	AZD6738	2uM	3	0.173139	0.0153506
HUVEC	6MV	6	AZD6738	2uM	0	1.07425	0.219931
HUVEC	6MV	6	AZD6738	2uM	1	0.337019	0.0763588
HUVEC	6MV	6	AZD6738	2uM	2	0.136914	0.0328122
HUVEC	6MV	6	AZD6738	2uM	4	0.0289626	0.00957637
HUVEC	6MV	6	AZD6738	2uM	5	0.00631912	0.00327252
HUVEC	6MV	7	AZD6738	2uM	0	0.998752	0.28913
HUVEC	6MV	7	AZD6738	2uM	1	0.489388	0.140132
HUVEC	6MV	7	AZD6738	2uM	2	0.124844	0.0395721
HUVEC	6MV	7	AZD6738	2uM	4	0.0374532	0.0133253
HUVEC	6MV	7	AZD6738	2uM	5	0.011985	0.00515069

## Sheet: Fig1B
CellLine	RadType	RepeatNumber	Drug	DrugDose	RadDose	SF	Uncertainty
H460	6MV	1	DMSO	NA	0	0.974208	0.282142
H460	6MV	1	DMSO	NA	2	0.705542	0.201588
H460	6MV	1	DMSO	NA	3.5	0.399495	0.112424
H460	6MV	1	DMSO	NA	5	0.091113	0.02631
H460	6MV	1	DMSO	NA	6	0.058873	0.0170717
H460	6MV	2	DMSO	NA	0	1.03534	0.222158
H460	6MV	2	DMSO	NA	2	0.677826	0.142964
H460	6MV	2	DMSO	NA	3.5	0.38851	0.0796592
H460	6MV	2	DMSO	NA	5	0.172704	0.034926
H460	6MV	2	DMSO	NA	6	0.0557967	0.0120533
H460	6MV	3	DMSO	NA	0	1.04177	0.15842
H460	6MV	3	DMSO	NA	2	0.561572	0.0847857
H460	6MV	3	DMSO	NA	3.5	0.373618	0.0537145
H460	6MV	3	DMSO	NA	5	0.139984	0.0200308
H460	6MV	3	DMSO	NA	6	0.0691078	0.0102035
H460	6MV	4	DMSO	NA	0	1.03325	0.205672
H460	6MV	4	DMSO	NA	1	0.652274	0.135078
H460	6MV	4	DMSO	NA	2	0.61764	0.117528
H460	6MV	4	DMSO	NA	3.5	0.230894	0.0456188
H460	6MV	4	DMSO	NA	5	0.103902	0.0210763
H460	6MV	5	DMSO	NA	0	0.998264	0.124724
H460	6MV	5	DMSO	NA	2	0.557002	0.0682236
H460	6MV	5	DMSO	NA	3.5	0.198025	0.028951
H460	6MV	5	DMSO	NA	5	0.0596788	0.00931395
H460	6MV	5	DMSO	NA	6	0.0157335	0.00315292
H460	6MV	6	DMSO	NA	0	1.01139	0.125217
H460	6MV	6	DMSO	NA	1	0.68175	0.0937498
H460	6MV	6	DMSO	NA	2	0.404555	0.0551738
H460	6MV	6	DMSO	NA	3.5	0.194786	0.0257
H460	6MV	6	DMSO	NA	5	0.0631448	0.00905955
H460	6MV	7	DMSO	NA	0	0.971817	0.110637
H460	6MV	7	DMSO	NA	1	0.788252	0.0941117
H460	6MV	7	DMSO	NA	2	0.475111	0.0548222
H460	6MV	7	DMSO	NA	3.5	0.191664	0.0198237
H460	6MV	7	DMSO	NA	5	0.0620883	0.00732008
H460	6MV	8	DMSO	NA	0	0.983554	0.153779
H460	6MV	8	DMSO	NA	1	0.709449	0.115614
H460	6MV	8	DMSO	NA	2	0.3386	0.0529101
H460	6MV	8	DMSO	NA	3.5	0.182737	0.0274616
H460	6MV	8	DMSO	NA	5	0.0698699	0.010874
H460	6MV	9	DMSO	NA	0	0.986294	0.13451
H460	6MV	9	DMSO	NA	2	0.473934	0.0606239
H460	6MV	9	DMSO	NA	3.5	0.179326	0.0257864
H460	6MV	9	DMSO	NA	5	0.0667899	0.00979759
H460	6MV	10	DMSO	NA	0	0.987085	0.129403
H460	6MV	10	DMSO	NA	1	0.834871	0.112128
H460	6MV	10	DMSO	NA	2	0.493542	0.0598106
H460	6MV	10	DMSO	NA	3.5	0.267528	0.0326855
H460	6MV	10	DMSO	NA	5	0.0948867	0.0116876
H460	6MV	11	DMSO	NA	0	1.03026	0.165269
H460	6MV	11	DMSO	NA	1	0.901481	0.147713
H460	6MV	11	DMSO	NA	2	0.635866	0.0937753
H460	6MV	11	DMSO	NA	3.5	0.397081	0.0580114
H460	6MV	11	DMSO	NA	5	0.127633	0.0192059
H460	6MV	1	AZD6738	0.1uM	0	1.05157	0.175704
H460	6MV	1	AZD6738	0.1uM	1	0.51207	0.0986044
H460	6MV	1	AZD6738	0.1uM	2	0.371861	0.0685164
H460	6MV	1	AZD6738	0.1uM	3.5	0.107443	0.0171525
H460	6MV	1	AZD6738	0.1uM	5	0.0283467	0.00495877
H460	6MV	2	AZD6738	0.1uM	0	1.05767	0.179124
H460	6MV	2	AZD6738	0.1uM	1	0.74037	0.130224
H460	6MV	2	AZD6738	0.1uM	2	0.430491	0.075025
H460	6MV	2	AZD6738	0.1uM	3.5	0.148074	0.0243029
H460	6MV	2	AZD6738	0.1uM	5	0.0167001	0.00381742
H460	6MV	3	AZD6738	0.1uM	0	0.994297	0.12691
H460	6MV	3	AZD6738	0.1uM	1	0.709168	0.0983875
H460	6MV	3	AZD6738	0.1uM	2	0.477653	0.0631441
H460	6MV	3	AZD6738	0.1uM	3.5	0.144392	0.0192896
H460	6MV	3	AZD6738	0.1uM	5	0.0372862	0.00578192
H460	6MV	4	AZD6738	0.1uM	0	1.01541	0.138297
H460	6MV	4	AZD6738	0.1uM	1	0.770736	0.110251
H460	6MV	4	AZD6738	0.1uM	2	0.420031	0.0602386
H460	6MV	4	AZD6738	0.1uM	3.5	0.146807	0.0203381
H460	6MV	4	AZD6738	0.1uM	5	0.0207977	0.00402409
H460	6MV	5	AZD6738	0.1uM	0	1.07929	0.182291
H460	6MV	5	AZD6738	0.1uM	1	0.683552	0.123013
H460	6MV	5	AZD6738	0.1uM	2	0.479685	0.0833512
H460	6MV	5	AZD6738	0.1uM	3.5	0.206864	0.0338687
H460	6MV	5	AZD6738	0.1uM	5	0.0431717	0.00796358
H460	6MV	6	AZD6738	0.1uM	0	0.996361	0.130452
H460	6MV	6	AZD6738	0.1uM	1	0.597817	0.0905437
H460	6MV	6	AZD6738	0.1uM	2	0.340784	0.0524952
H460	6MV	6	AZD6738	0.1uM	3.5	0.0801421	0.0142742
H460	6MV	6	AZD6738	0.1uM	5	0.017328	0.00402468
H460	6MV	1	AZD6738	1uM	0	1.11755	0.27366
H460	6MV	1	AZD6738	1uM	1	0.392654	0.130145
H460	6MV	1	AZD6738	1uM	2	0.166123	0.0581656
H460	6MV	1	AZD6738	1uM	3.5	0.0776679	0.0292944
H460	6MV	1	AZD6738	1uM	5	0.0241633	0.0128074
H460	6MV	2	AZD6738	1uM	0	1.06591	0.434781
H460	6MV	2	AZD6738	1uM	2	0.251673	0.111589
H460	6MV	2	AZD6738	1uM	3.5	0.199858	0.0834605
H460	6MV	2	AZD6738	1uM	5	0.0532954	0.0250272
H460	6MV	3	AZD6738	1uM	0	1.11314	0.332089
H460	6MV	3	AZD6738	1uM	1	0.396462	0.133724
H460	6MV	3	AZD6738	1uM	2	0.129613	0.047321
H460	6MV	3	AZD6738	1uM	3.5	0.0876792	0.0300591
H460	6MV	3	AZD6738	1uM	5	0.0182983	0.00762926
H460	6MV	4	AZD6738	1uM	0	1.09916	0.235751
H460	6MV	4	AZD6738	1uM	1	0.433877	0.127499
H460	6MV	4	AZD6738	1uM	2	0.260326	0.0710122
H460	6MV	4	AZD6738	1uM	3.5	0.0867754	0.0276827
H460	6MV	4	AZD6738	1uM	5	0.0416522	0.0132735

## Sheet: Fig1C
CellLine	RadType	RepeatNumber	Drug	DrugDose	RadDose	SF	Uncertainty
H1299	6MV	1	DMSO	NA	0	0.997398	0.157755
H1299	6MV	1	DMSO	NA	3.5	0.641804	0.110857
H1299	6MV	1	DMSO	NA	6	0.341139	0.049977
H1299	6MV	1	DMSO	NA	8	0.235617	0.0318645
H1299	6MV	1	DMSO	NA	9	0.15503	0.0213352
H1299	6MV	2	DMSO	NA	0	0.986842	0.131663
H1299	6MV	2	DMSO	NA	3.5	0.529525	0.0834266
H1299	6MV	2	DMSO	NA	6	0.256739	0.0332314
H1299	6MV	2	DMSO	NA	8	0.169822	0.0196421
H1299	6MV	2	DMSO	NA	9	0.131378	0.0149385
H1299	6MV	3	DMSO	NA	0	1.00169	0.100482
H1299	6MV	3	DMSO	NA	3.5	0.555153	0.0677837
H1299	6MV	3	DMSO	NA	6	0.260228	0.0268564
H1299	6MV	3	DMSO	NA	8	0.122194	0.0104365
H1299	6MV	3	DMSO	NA	9	0.0736182	0.00707475
H1299	6MV	4	DMSO	NA	0	1.05065	0.159845
H1299	6MV	4	DMSO	NA	1	0.915948	0.144916
H1299	6MV	4	DMSO	NA	2	0.835129	0.116356
H1299	6MV	4	DMSO	NA	3.5	0.787985	0.100828
H1299	6MV	4	DMSO	NA	6	0.501751	0.0578374
H1299	6MV	4	DMSO	NA	10	0.107759	0.0158284
H1299	6MV	5	DMSO	NA	0	1.00837	0.131309
H1299	6MV	5	DMSO	NA	3.5	0.570776	0.0887728
H1299	6MV	5	DMSO	NA	6	0.318683	0.0337798
H1299	6MV	5	DMSO	NA	8	0.145072	0.0154518
H1299	6MV	5	DMSO	NA	10	0.0608828	0.00831399
H1299	6MV	6	DMSO	NA	0	0.961683	0.164795
H1299	6MV	6	DMSO	NA	2	0.776359	0.125993
H1299	6MV	6	DMSO	NA	3.5	0.656148	0.108848
H1299	6MV	6	DMSO	NA	5	0.368144	0.0582338
H1299	6MV	6	DMSO	NA	8	0.180316	0.027476
H1299	6MV	7	DMSO	NA	0	0.984848	0.110926
H1299	6MV	7	DMSO	NA	1	0.940657	0.107199
H1299	6MV	7	DMSO	NA	2	0.820707	0.096997
H1299	6MV	7	DMSO	NA	3.5	0.583965	0.055955
H1299	6MV	7	DMSO	NA	5	0.435606	0.0384062
H1299	6MV	7	DMSO	NA	8	0.154672	0.0129435
H1299	6MV	8	DMSO	NA	0	1.03945	0.125402
H1299	6MV	8	DMSO	NA	2	0.697406	0.0790483
H1299	6MV	8	DMSO	NA	5	0.461976	0.0453089
H1299	6MV	8	DMSO	NA	7	0.310945	0.0270171
H1299	6MV	8	DMSO	NA	9	0.207889	0.0172055
H1299	6MV	9	DMSO	NA	0	0.954672	0.156892
H1299	6MV	9	DMSO	NA	2	0.677843	0.106844
H1299	6MV	9	DMSO	NA	5	0.162993	0.0326749
H1299	6MV	9	DMSO	NA	7	0.0737349	0.0150108
H1299	6MV	9	DMSO	NA	9	0.0199583	0.00528605
H1299	6MV	10	DMSO	NA	0	1.05855	0.144212
H1299	6MV	10	DMSO	NA	1	0.724776	0.10922
H1299	6MV	10	DMSO	NA	2	0.634179	0.0765489
H1299	6MV	10	DMSO	NA	5	0.319474	0.0367932
H1299	6MV	10	DMSO	NA	7	0.19073	0.0212459
H1299	6MV	11	DMSO	NA	0	1.14919	0.203908
H1299	6MV	11	DMSO	NA	1	0.877016	0.162202
H1299	6MV	11	DMSO	NA	2	0.725806	0.119606
H1299	6MV	11	DMSO	NA	5	0.614919	0.0969209
H1299	6MV	11	DMSO	NA	7	0.46371	0.0704157
H1299	6MV	1	AZD6738	0.1uM	0	0.951359	0.121257
H1299	6MV	1	AZD6738	0.1uM	1	0.844063	0.110701
H1299	6MV	1	AZD6738	0.1uM	2	0.597282	0.066011
H1299	6MV	1	AZD6738	0.1uM	3.5	0.414878	0.0437892
H1299	6MV	1	AZD6738	0.1uM	5	0.237482	0.0246233
H1299	6MV	1	AZD6738	0.1uM	8	0.09299	0.010152
H1299	6MV	2	AZD6738	0.1uM	0	1.01814	0.133391
H1299	6MV	2	AZD6738	0.1uM	1	0.789831	0.0941845
H1299	6MV	2	AZD6738	0.1uM	2	0.66642	0.0745625
H1299	6MV	2	AZD6738	0.1uM	3.5	0.355424	0.034243
H1299	6MV	2	AZD6738	0.1uM	5	0.172158	0.0162871
H1299	6MV	3	AZD6738	0.1uM	0	1.02535	0.147194
H1299	6MV	3	AZD6738	0.1uM	1	0.968385	0.140388
H1299	6MV	3	AZD6738	0.1uM	2	0.790373	0.11901
H1299	6MV	3	AZD6738	0.1uM	3.5	0.569638	0.07517
H1299	6MV	3	AZD6738	0.1uM	5	0.464611	0.0544708
H1299	6MV	3	AZD6738	0.1uM	8	0.133153	0.01604
H1299	6MV	4	AZD6738	0.1uM	0	0.945864	0.168427
H1299	6MV	4	AZD6738	0.1uM	2	0.794929	0.14599
H1299	6MV	4	AZD6738	0.1uM	3.5	0.482995	0.0822315
H1299	6MV	4	AZD6738	0.1uM	5	0.279231	0.0453083
H1299	6MV	4	AZD6738	0.1uM	8	0.111692	0.0178633
H1299	6MV	5	AZD6738	0.1uM	0	1	0.166322
H1299	6MV	5	AZD6738	0.1uM	2	0.707317	0.124591
H1299	6MV	5	AZD6738	0.1uM	3.5	0.390244	0.0646554
H1299	6MV	5	AZD6738	0.1uM	5	0.304878	0.0456805
H1299	6MV	5	AZD6738	0.1uM	8	0.095122	0.0146067
H1299	6MV	1	AZD6738	1uM	0	0.991674	0.11592
H1299	6MV	1	AZD6738	1uM	2	0.299373	0.0403749
H1299	6MV	1	AZD6738	1uM	5	0.0350828	0.00917513
H1299	6MV	1	AZD6738	1uM	7	0.0087707	0.00393727
H1299	6MV	1	AZD6738	1uM	9	0.00187108	0.00132468
H1299	6MV	2	AZD6738	1uM	0	1.00091	0.285786
H1299	6MV	2	AZD6738	1uM	2	0.288141	0.0921091
H1299	6MV	2	AZD6738	1uM	5	0.022748	0.0140607
H1299	6MV	2	AZD6738	1uM	7	0.0181984	0.00994085
H1299	6MV	2	AZD6738	1uM	9	0.00545951	0.00337176
H1299	6MV	3	AZD6738	1uM	0	0.938897	0.177385
H1299	6MV	3	AZD6738	1uM	1	0.571287	0.107821
H1299	6MV	3	AZD6738	1uM	2	0.295579	0.0548969
H1299	6MV	3	AZD6738	1uM	5	0.023845	0.00708393
H1299	6MV	3	AZD6738	1uM	7	0.0113264	0.0031651
H1299	6MV	4	AZD6738	1uM	0	0.911252	0.1555
H1299	6MV	4	AZD6738	1uM	1	0.769753	0.133904
H1299	6MV	4	AZD6738	1uM	2	0.473172	0.0765791
H1299	6MV	4	AZD6738	1uM	5	0.0928232	0.0168885
H1299	6MV	4	AZD6738	1uM	7	0.042261	0.00725898

## Sheet: Fig1D
CellLine	RadType	RepeatNumber	Drug	DrugDose	RadDose	SF	Uncertainty
PANC1	6MV	1	DMSO	NA	0	1.06013	0.216955
PANC1	6MV	1	DMSO	NA	2	0.718341	0.124873
PANC1	6MV	1	DMSO	NA	5	0.305874	0.0554395
PANC1	6MV	1	DMSO	NA	6	0.147723	0.0279578
PANC1	6MV	1	DMSO	NA	8	0.043448	0.0101186
PANC1	6MV	2	DMSO	NA	0	1.04889	0.17403
PANC1	6MV	2	DMSO	NA	2	0.614673	0.0884746
PANC1	6MV	2	DMSO	NA	3.5	0.375571	0.0530722
PANC1	6MV	2	DMSO	NA	6	0.155431	0.0229974
PANC1	6MV	2	DMSO	NA	8	0.0451136	0.00787952
PANC1	6MV	3	DMSO	NA	0	1.06989	0.145528
PANC1	6MV	3	DMSO	NA	2	0.583576	0.0705044
PANC1	6MV	3	DMSO	NA	5	0.213052	0.0268259
PANC1	6MV	3	DMSO	NA	6	0.14821	0.0182499
PANC1	6MV	3	DMSO	NA	8	0.0463156	0.00645942
PANC1	6MV	4	DMSO	NA	0	0.970217	0.148849
PANC1	6MV	4	DMSO	NA	2	0.541516	0.084121
PANC1	6MV	4	DMSO	NA	3.5	0.28204	0.041747
PANC1	6MV	4	DMSO	NA	6	0.0767148	0.0148203
PANC1	6MV	4	DMSO	NA	8	0.0310244	0.00601817
PANC1	6MV	5	DMSO	NA	0	0.986409	0.178887
PANC1	6MV	5	DMSO	NA	2	0.774514	0.129294
PANC1	6MV	5	DMSO	NA	3.5	0.467631	0.0708547
PANC1	6MV	5	DMSO	NA	6	0.0876808	0.0208721
PANC1	6MV	5	DMSO	NA	8	0.0182668	0.00594958
PANC1	6MV	1	AZD6738	0.1uM	0	1.00948	0.235212
PANC1	6MV	1	AZD6738	0.1uM	2	0.50984	0.122225
PANC1	6MV	1	AZD6738	0.1uM	3.5	0.377282	0.0837859
PANC1	6MV	1	AZD6738	0.1uM	6	0.0745641	0.0183259
PANC1	6MV	1	AZD6738	0.1uM	8	0.0267666	0.00767292
PANC1	6MV	2	AZD6738	0.1uM	0	0.947306	0.208979
PANC1	6MV	2	AZD6738	0.1uM	2	0.789422	0.159356
PANC1	6MV	2	AZD6738	0.1uM	3.5	0.434182	0.0833017
PANC1	6MV	2	AZD6738	0.1uM	6	0.148017	0.0288693
PANC1	6MV	2	AZD6738	0.1uM	8	0.0542727	0.0131029
PANC1	6MV	3	AZD6738	0.1uM	0	1.0357	0.167951
PANC1	6MV	3	AZD6738	0.1uM	2	0.68312	0.107457
PANC1	6MV	3	AZD6738	0.1uM	3.5	0.422359	0.0612358
PANC1	6MV	3	AZD6738	0.1uM	6	0.157007	0.0222349
PANC1	6MV	3	AZD6738	0.1uM	8	0.0385632	0.00720261
PANC1	6MV	4	AZD6738	0.1uM	0	1.06589	0.228552
PANC1	6MV	4	AZD6738	0.1uM	2	0.581395	0.126307
PANC1	6MV	4	AZD6738	0.1uM	3.5	0.341454	0.0709458
PANC1	6MV	4	AZD6738	0.1uM	6	0.120432	0.0240818
PANC1	6MV	4	AZD6738	0.1uM	8	0.0238403	0.00586521
PANC1	6MV	1	AZD6738	2uM	0	0.99606	0.126639
PANC1	6MV	1	AZD6738	2uM	2	0.627554	0.0549104
PANC1	6MV	1	AZD6738	2uM	3.5	0.359019	0.0306179
PANC1	6MV	1	AZD6738	2uM	6	0.103984	0.0122853
PANC1	6MV	1	AZD6738	2uM	8	0.0273643	0.00504019
PANC1	6MV	2	AZD6738	2uM	0	0.95149	0.125253
PANC1	6MV	2	AZD6738	2uM	1	0.696719	0.0680147
PANC1	6MV	2	AZD6738	2uM	2	0.463489	0.0394649
PANC1	6MV	2	AZD6738	2uM	3.5	0.241772	0.0214316
PANC1	6MV	2	AZD6738	2uM	5	0.142983	0.0128698
PANC1	6MV	3	AZD6738	2uM	0	1.00546	0.136317
PANC1	6MV	3	AZD6738	2uM	2	0.438596	0.0668575
PANC1	6MV	3	AZD6738	2uM	3.5	0.223436	0.0325484
PANC1	6MV	3	AZD6738	2uM	6	0.0465492	0.00870775
PANC1	6MV	3	AZD6738	2uM	8	0.0113787	0.00345809
PANC1	6MV	4	AZD6738	2uM	0	0.948967	0.255133
PANC1	6MV	4	AZD6738	2uM	2	0.534233	0.146022
PANC1	6MV	4	AZD6738	2uM	3.5	0.168705	0.0501578
PANC1	6MV	4	AZD6738	2uM	6	0.0210881	0.00871236
PANC1	6MV	4	AZD6738	2uM	8	0.00843526	0.00388443

## Sheet: Fig1E
CellLine	RadType	RepeatNumber	Drug	DrugDose	RadDose	SF	Uncertainty
PANC1005	6MV	1	DMSO	NA	0	1.08054	0.24618
PANC1005	6MV	1	DMSO	NA	2	0.684339	0.182612
PANC1005	6MV	1	DMSO	NA	6	0.360179	0.0860472
PANC1005	6MV	1	DMSO	NA	8	0.180089	0.0465101
PANC1005	6MV	1	DMSO	NA	10	0.0720357	0.0227596
PANC1005	6MV	2	DMSO	NA	0	1.00725	0.192618
PANC1005	6MV	2	DMSO	NA	2	0.604351	0.135005
PANC1005	6MV	2	DMSO	NA	3.5	0.362611	0.0833003
PANC1005	6MV	2	DMSO	NA	6	0.217566	0.0496635
PANC1005	6MV	2	DMSO	NA	8	0.0906527	0.0240272
PANC1005	6MV	2	DMSO	NA	10	0.0772227	0.0185919
PANC1005	6MV	3	DMSO	NA	0	0.994962	0.174952
PANC1005	6MV	3	DMSO	NA	3.5	0.541562	0.110346
PANC1005	6MV	3	DMSO	NA	5	0.2267	0.0479772
PANC1005	6MV	3	DMSO	NA	6	0.186398	0.0390047
PANC1005	6MV	3	DMSO	NA	8	0.0440806	0.0130626
PANC1005	6MV	4	DMSO	NA	0	1.00467	0.161776
PANC1005	6MV	4	DMSO	NA	2	0.607477	0.123206
PANC1005	6MV	4	DMSO	NA	5	0.242991	0.0483754
PANC1005	6MV	4	DMSO	NA	8	0.0700935	0.0203308
PANC1005	6MV	4	DMSO	NA	10	0.0272586	0.010324
PANC1005	6MV	1	AZD6738	0.1uM	0	0.990317	0.327139
PANC1005	6MV	1	AZD6738	0.1uM	2	0.660211	0.235873
PANC1005	6MV	1	AZD6738	0.1uM	5	0.0586854	0.0332279
PANC1005	6MV	1	AZD6738	0.1uM	8	0.0183392	0.0138484
PANC1005	6MV	2	AZD6738	0.1uM	0	0.982271	0.168565
PANC1005	6MV	2	AZD6738	0.1uM	2	0.682798	0.127371
PANC1005	6MV	2	AZD6738	0.1uM	5	0.162913	0.0346227
PANC1005	6MV	2	AZD6738	0.1uM	8	0.0149736	0.00694911
PANC1005	6MV	2	AZD6738	0.1uM	10	0.00798594	0.00411234
PANC1005	6MV	3	AZD6738	0.1uM	0	1.03383	0.170363
PANC1005	6MV	3	AZD6738	0.1uM	2	0.580998	0.106493
PANC1005	6MV	3	AZD6738	0.1uM	5	0.198223	0.0368885
PANC1005	6MV	3	AZD6738	0.1uM	8	0.0524037	0.0102774
PANC1005	6MV	3	AZD6738	0.1uM	10	0.00854409	0.00291803
PANC1005	6MV	1	AZD6738	2uM	0	1.01304	0.210391
PANC1005	6MV	1	AZD6738	2uM	2	0.400996	0.101191
PANC1005	6MV	1	AZD6738	2uM	3.5	0.164619	0.0486408
PANC1005	6MV	1	AZD6738	2uM	6	0.00904503	0.00909057
PANC1005	6MV	2	AZD6738	2uM	0	1.0978	0.22088
PANC1005	6MV	2	AZD6738	2uM	1	0.609891	0.125997
PANC1005	6MV	2	AZD6738	2uM	2	0.432468	0.0856409
PANC1005	6MV	2	AZD6738	2uM	3.5	0.266134	0.0503765
PANC1005	6MV	2	AZD6738	2uM	5	0.106454	0.0209434
PANC1005	6MV	3	AZD6738	2uM	0	0.927988	0.362214
PANC1005	6MV	3	AZD6738	2uM	1	0.74239	0.272621
PANC1005	6MV	3	AZD6738	2uM	3.5	0.129918	0.0571062
PANC1005	6MV	3	AZD6738	2uM	5	0.0185598	0.0137656
PANC1005	6MV	4	AZD6738	2uM	0	0.990872	0.182765
PANC1005	6MV	4	AZD6738	2uM	1	0.520458	0.105829
PANC1005	6MV	4	AZD6738	2uM	2	0.252222	0.0563067
PANC1005	6MV	4	AZD6738	2uM	3.5	0.0660581	0.0201046
PANC1005	6MV	4	AZD6738	2uM	5	0.0180159	0.00738727

## Sheet: Fig1F
CellLine	RadType	RepeatNumber	Drug	DrugDose	RadDose	SF	Uncertainty
MDAMB231	6MV	1	DMSO	NA	0	1.10736	0.382995
MDAMB231	6MV	1	DMSO	NA	2	0.466255	0.17977
MDAMB231	6MV	1	DMSO	NA	4	0.271982	0.0999645
MDAMB231	6MV	1	DMSO	NA	6	0.196701	0.0620944
MDAMB231	6MV	1	DMSO	NA	8	0.0728523	0.0232946
MDAMB231	6MV	2	DMSO	NA	0	1.18613	0.380533
MDAMB231	6MV	2	DMSO	NA	2	0.364964	0.132182
MDAMB231	6MV	2	DMSO	NA	4	0.233171	0.0799028
MDAMB231	6MV	2	DMSO	NA	6	0.0836375	0.0287746
MDAMB231	6MV	2	DMSO	NA	8	0.0547445	0.0173387
MDAMB231	6MV	3	DMSO	NA	0	0.983248	0.205071
MDAMB231	6MV	3	DMSO	NA	2	0.558388	0.122685
MDAMB231	6MV	3	DMSO	NA	4	0.279194	0.0602742
MDAMB231	6MV	3	DMSO	NA	6	0.13201	0.0252446
MDAMB231	6MV	3	DMSO	NA	8	0.0655499	0.0112566
MDAMB231	6MV	4	DMSO	NA	0	0.944465	0.2076
MDAMB231	6MV	4	DMSO	NA	2	0.557235	0.125961
MDAMB231	6MV	4	DMSO	NA	4	0.127503	0.0337185
MDAMB231	6MV	4	DMSO	NA	6	0.0415565	0.0115765
MDAMB231	6MV	4	DMSO	NA	8	0.0132225	0.00425031
MDAMB231	6MV	5	DMSO	NA	0	0.951102	0.237557
MDAMB231	6MV	5	DMSO	NA	2	0.60423	0.152472
MDAMB231	6MV	5	DMSO	NA	4	0.142665	0.0398311
MDAMB231	6MV	5	DMSO	NA	6	0.0755287	0.0199843
MDAMB231	6MV	5	DMSO	NA	8	0.020141	0.0060155
MDAMB231	6MV	6	DMSO	NA	0	1.04832	0.18241
MDAMB231	6MV	6	DMSO	NA	2	0.356265	0.0782983
MDAMB231	6MV	6	DMSO	NA	4	0.214988	0.0436059
MDAMB231	6MV	6	DMSO	NA	6	0.106143	0.0184569
MDAMB231	6MV	6	DMSO	NA	8	0.0383292	0.00738865
MDAMB231	6MV	7	DMSO	NA	0	0.971386	0.223042
MDAMB231	6MV	7	DMSO	NA	2	0.688945	0.157877
MDAMB231	6MV	7	DMSO	NA	4	0.182135	0.0451709
MDAMB231	6MV	7	DMSO	NA	6	0.0681026	0.0169949
MDAMB231	6MV	7	DMSO	NA	8	0.00633513	0.00256372
MDAMB231	6MV	8	DMSO	NA	0	1.03179	0.207035
MDAMB231	6MV	8	DMSO	NA	1	0.787786	0.156113
MDAMB231	6MV	8	DMSO	NA	2	0.435025	0.0899366
MDAMB231	6MV	8	DMSO	NA	4	0.230061	0.0453488
MDAMB231	6MV	8	DMSO	NA	6	0.0483361	0.0105329
MDAMB231	6MV	1	AZD6738	0.1uM	0	0.995272	0.322612
MDAMB231	6MV	1	AZD6738	0.1uM	2	0.580576	0.194585
MDAMB231	6MV	1	AZD6738	0.1uM	4	0.186614	0.0723588
MDAMB231	6MV	1	AZD6738	0.1uM	6	0.0933068	0.0325276
MDAMB231	6MV	1	AZD6738	0.1uM	8	0.0559841	0.0171073
MDAMB231	6MV	2	AZD6738	0.1uM	0	0.97706	0.273938
MDAMB231	6MV	2	AZD6738	0.1uM	2	0.594732	0.169349
MDAMB231	6MV	2	AZD6738	0.1uM	4	0.198244	0.0636929
MDAMB231	6MV	2	AZD6738	0.1uM	6	0.116822	0.0322499
MDAMB231	6MV	2	AZD6738	0.1uM	8	0.0361088	0.0107845
MDAMB231	6MV	3	AZD6738	0.1uM	0	1.16934	0.420919
MDAMB231	6MV	3	AZD6738	0.1uM	2	0.354346	0.151357
MDAMB231	6MV	3	AZD6738	0.1uM	4	0.230325	0.0914677
MDAMB231	6MV	3	AZD6738	0.1uM	6	0.139524	0.0497931
MDAMB231	6MV	3	AZD6738	0.1uM	8	0.0478367	0.0175714
MDAMB231	6MV	4	AZD6738	0.1uM	0	0.959719	0.173508
MDAMB231	6MV	4	AZD6738	0.1uM	2	0.598135	0.111446
MDAMB231	6MV	4	AZD6738	0.1uM	4	0.162206	0.0354513
MDAMB231	6MV	4	AZD6738	0.1uM	6	0.0364964	0.00974683
MDAMB231	6MV	4	AZD6738	0.1uM	8	0.0081103	0.0030402
MDAMB231	6MV	5	AZD6738	0.1uM	0	1.02468	0.145612
MDAMB231	6MV	5	AZD6738	0.1uM	2	0.345044	0.0616111
MDAMB231	6MV	5	AZD6738	0.1uM	4	0.145075	0.0271153
MDAMB231	6MV	5	AZD6738	0.1uM	6	0.0376412	0.00831717
MDAMB231	6MV	5	AZD6738	0.1uM	8	0.00941029	0.00282685
MDAMB231	6MV	6	AZD6738	0.1uM	0	0.996885	0.13884
MDAMB231	6MV	6	AZD6738	0.1uM	2	0.478972	0.0791813
MDAMB231	6MV	6	AZD6738	0.1uM	4	0.163551	0.0316307
MDAMB231	6MV	6	AZD6738	0.1uM	6	0.046729	0.00944328
MDAMB231	6MV	6	AZD6738	0.1uM	8	0.0140187	0.00363691
MDAMB231	6MV	1	AZD6738	2uM	0	0.995272	0.322612
MDAMB231	6MV	1	AZD6738	2uM	2	0.580576	0.194585
MDAMB231	6MV	1	AZD6738	2uM	4	0.186614	0.0723588
MDAMB231	6MV	1	AZD6738	2uM	6	0.0933068	0.0325276
MDAMB231	6MV	1	AZD6738	2uM	8	0.0559841	0.0171073
MDAMB231	6MV	2	AZD6738	2uM	0	1.06289	0.318201
MDAMB231	6MV	2	AZD6738	2uM	2	0.295247	0.112926
MDAMB231	6MV	2	AZD6738	2uM	4	0.0590493	0.0320516
MDAMB231	6MV	2	AZD6738	2uM	6	0.0354296	0.0126074
MDAMB231	6MV	2	AZD6738	2uM	8	0.00797166	0.00313002
MDAMB231	6MV	3	AZD6738	2uM	0	1.23088	0.505
MDAMB231	6MV	3	AZD6738	2uM	2	0.234453	0.137756
MDAMB231	6MV	3	AZD6738	2uM	4	0.146533	0.079394
MDAMB231	6MV	3	AZD6738	2uM	6	0.0527519	0.0220981
MDAMB231	6MV	3	AZD6738	2uM	8	0.017584	0.00770488
MDAMB231	6MV	4	AZD6738	2uM	0	0.984529	0.209509
MDAMB231	6MV	4	AZD6738	2uM	2	0.224156	0.0524523
MDAMB231	6MV	4	AZD6738	2uM	4	0.0316456	0.0103963
MDAMB231	6MV	4	AZD6738	2uM	6	0.0118671	0.00436759
MDAMB231	6MV	4	AZD6738	2uM	8	0.00105485	0.000763726
MDAMB231	6MV	5	AZD6738	2uM	0	1.03237	0.181954
MDAMB231	6MV	5	AZD6738	2uM	2	0.269029	0.0513425
MDAMB231	6MV	5	AZD6738	2uM	4	0.0734908	0.0159316
MDAMB231	6MV	5	AZD6738	2uM	6	0.0183727	0.00527587
MDAMB231	6MV	5	AZD6738	2uM	8	0.00209974	0.00107247
MDAMB231	6MV	6	AZD6738	2uM	0	1.0101	0.27271
MDAMB231	6MV	6	AZD6738	2uM	2	0.174825	0.0782355
MDAMB231	6MV	6	AZD6738	2uM	4	0.11655	0.0462318
MDAMB231	6MV	6	AZD6738	2uM	6	0.004662	0.00339814

## Sheet: Fig1G
CellLine	RadType	RepeatNumber	Drug	DrugDose	RadDose	SF	Uncertainty
4T1	6MV	1	DMSO	NA	0	0.950826	0.161654
4T1	6MV	1	DMSO	NA	2	0.794774	0.129267
4T1	6MV	1	DMSO	NA	4	0.443658	0.0676335
4T1	6MV	1	DMSO	NA	6	0.164398	0.0245097
4T1	6MV	1	DMSO	NA	8	0.0631464	0.00972644
4T1	6MV	2	DMSO	NA	0	1.16324	0.451066
4T1	6MV	2	DMSO	NA	2	0.650206	0.253432
4T1	6MV	2	DMSO	NA	4	0.37037	0.142424
4T1	6MV	2	DMSO	NA	6	0.204115	0.0772753
4T1	6MV	2	DMSO	NA	8	0.0288066	0.0116421
4T1	6MV	3	DMSO	NA	0	0.950508	0.181947
4T1	6MV	3	DMSO	NA	2	0.830875	0.153197
4T1	6MV	3	DMSO	NA	4	0.344149	0.0622537
4T1	6MV	3	DMSO	NA	6	0.175025	0.0301616
4T1	6MV	3	DMSO	NA	8	0.0585054	0.0104629
4T1	6MV	4	DMSO	NA	0	0.991716	0.142182
4T1	6MV	4	DMSO	NA	2	0.770039	0.1047
4T1	6MV	4	DMSO	NA	4	0.476899	0.0560182
4T1	6MV	4	DMSO	NA	6	0.20476	0.0221201
4T1	6MV	4	DMSO	NA	8	0.0770039	0.00910698
4T1	6MV	5	DMSO	NA	0	1.02328	0.252261
4T1	6MV	5	DMSO	NA	2	0.498849	0.134382
4T1	6MV	5	DMSO	NA	4	0.163085	0.0490423
4T1	6MV	5	DMSO	NA	6	0.0719493	0.0224112
4T1	6MV	5	DMSO	NA	8	0.0441289	0.0119299
4T1	6MV	6	DMSO	NA	0	0.934244	0.171822
4T1	6MV	6	DMSO	NA	2	0.886334	0.154457
4T1	6MV	6	DMSO	NA	4	0.488082	0.0805652
4T1	6MV	6	DMSO	NA	6	0.199126	0.0329492
4T1	6MV	6	DMSO	NA	8	0.0832435	0.0135013
4T1	6MV	7	DMSO	NA	0	1.01313	0.127783
4T1	6MV	7	DMSO	NA	2	0.859711	0.102205
4T1	6MV	7	DMSO	NA	4	0.510182	0.0551168
4T1	6MV	7	DMSO	NA	6	0.262689	0.0271916
4T1	6MV	7	DMSO	NA	8	0.0816291	0.00796358
4T1	6MV	8	DMSO	NA	0	1.00683	0.210118
4T1	6MV	8	DMSO	NA	2	0.746826	0.154077
4T1	6MV	8	DMSO	NA	4	0.365115	0.0740647
4T1	6MV	8	DMSO	NA	6	0.236495	0.0459338
4T1	6MV	8	DMSO	NA	8	0.0780018	0.0146829
4T1	6MV	9	DMSO	NA	0	1.01313	0.127783
4T1	6MV	9	DMSO	NA	2	0.859711	0.102205
4T1	6MV	9	DMSO	NA	4	0.510182	0.0551168
4T1	6MV	9	DMSO	NA	6	0.262689	0.0271916
4T1	6MV	9	DMSO	NA	8	0.0816291	0.00796358
4T1	6MV	1	AZD6738	0.1uM	0	0.961183	0.129181
4T1	6MV	1	AZD6738	0.1uM	2	0.757856	0.0961113
4T1	6MV	1	AZD6738	0.1uM	4	0.395102	0.0456231
4T1	6MV	1	AZD6738	0.1uM	6	0.175601	0.0186244
4T1	6MV	1	AZD6738	0.1uM	8	0.0693161	0.00764127
4T1	6MV	2	AZD6738	0.1uM	0	1.04812	0.369323
4T1	6MV	2	AZD6738	0.1uM	2	0.690805	0.243832
4T1	6MV	2	AZD6738	0.1uM	4	0.464507	0.159337
4T1	6MV	2	AZD6738	0.1uM	6	0.28585	0.0955264
4T1	6MV	2	AZD6738	0.1uM	8	0.0416865	0.015112
4T1	6MV	3	AZD6738	0.1uM	0	0.878065	0.145025
4T1	6MV	3	AZD6738	0.1uM	2	0.851143	0.130416
4T1	6MV	3	AZD6738	0.1uM	4	0.593315	0.0815976
4T1	6MV	3	AZD6738	0.1uM	6	0.20999	0.0282478
4T1	6MV	3	AZD6738	0.1uM	8	0.0652336	0.00949866
4T1	6MV	4	AZD6738	0.1uM	0	0.9631	0.169002
4T1	6MV	4	AZD6738	0.1uM	2	0.86511	0.142694
4T1	6MV	4	AZD6738	0.1uM	4	0.533345	0.0806595
4T1	6MV	4	AZD6738	0.1uM	6	0.19486	0.0289799
4T1	6MV	4	AZD6738	0.1uM	8	0.0688728	0.0109316
4T1	6MV	5	AZD6738	0.1uM	0	1.00225	0.283653
4T1	6MV	5	AZD6738	0.1uM	2	0.622084	0.182023
4T1	6MV	5	AZD6738	0.1uM	4	0.427683	0.114562
4T1	6MV	5	AZD6738	0.1uM	6	0.116641	0.0360937
4T1	6MV	5	AZD6738	0.1uM	8	0.0492483	0.0149443
4T1	6MV	6	AZD6738	0.1uM	0	1.05499	0.143397
4T1	6MV	6	AZD6738	0.1uM	2	0.738494	0.0974236
4T1	6MV	6	AZD6738	0.1uM	4	0.484637	0.0547823
4T1	6MV	6	AZD6738	0.1uM	6	0.242318	0.0260169
4T1	6MV	6	AZD6738	0.1uM	8	0.078465	0.0087298
4T1	6MV	1	AZD6738	0.5uM	0	1.04058	0.172265
4T1	6MV	1	AZD6738	0.5uM	2	0.51162	0.0825303
4T1	6MV	1	AZD6738	0.5uM	4	0.228928	0.0348872
4T1	6MV	1	AZD6738	0.5uM	6	0.079778	0.0136972
4T1	6MV	1	AZD6738	0.5uM	8	0.0164759	0.00404261
4T1	6MV	2	AZD6738	0.5uM	0	1.05105	0.322039
4T1	6MV	2	AZD6738	0.5uM	2	0.750751	0.218969
4T1	6MV	2	AZD6738	0.5uM	4	0.365365	0.10405
4T1	6MV	2	AZD6738	0.5uM	6	0.228562	0.0622837
4T1	6MV	2	AZD6738	0.5uM	8	0.0640641	0.0184004
4T1	6MV	3	AZD6738	0.5uM	0	1.16071	0.618923
4T1	6MV	3	AZD6738	0.5uM	2	0.3125	0.169343
4T1	6MV	3	AZD6738	0.5uM	4	0.0505952	0.0289618
4T1	6MV	3	AZD6738	0.5uM	6	0.0565476	0.030238
4T1	6MV	3	AZD6738	0.5uM	8	0.0119048	0.00671654
4T1	6MV	4	AZD6738	0.5uM	0	0.887762	0.332783
4T1	6MV	4	AZD6738	0.5uM	2	0.739801	0.27409
4T1	6MV	4	AZD6738	0.5uM	4	0.327626	0.121092
4T1	6MV	4	AZD6738	0.5uM	6	0.0665821	0.024405
4T1	6MV	4	AZD6738	0.5uM	8	0.0295921	0.0109164
4T1	6MV	5	AZD6738	0.5uM	0	0.972526	0.163175
4T1	6MV	5	AZD6738	0.5uM	2	0.632142	0.107741
4T1	6MV	5	AZD6738	0.5uM	4	0.261366	0.0457011
4T1	6MV	5	AZD6738	0.5uM	6	0.110625	0.0141268
4T1	6MV	5	AZD6738	0.5uM	8	0.0370776	0.0054318
4T1	6MV	6	AZD6738	0.5uM	0	1.0156	0.312848
4T1	6MV	6	AZD6738	0.5uM	2	0.761697	0.232566
4T1	6MV	6	AZD6738	0.5uM	4	0.353645	0.109698
4T1	6MV	6	AZD6738	0.5uM	6	0.168662	0.0375451
4T1	6MV	6	AZD6738	0.5uM	8	0.0408052	0.0118062
4T1	6MV	7	AZD6738	0.5uM	0	1.0156	0.312848
4T1	6MV	7	AZD6738	0.5uM	2	0.761697	0.232566
4T1	6MV	7	AZD6738	0.5uM	4	0.353645	0.109698
4T1	6MV	7	AZD6738	0.5uM	6	0.168662	0.0375451
4T1	6MV	7	AZD6738	0.5uM	8	0.0408052	0.0118062

## Sheet: Fig1H
CellLine	RadType	RepeatNumber	Drug	DrugDose	RadDose	SF	Uncertainty
HUVEC	9.9 keV/um	1	DMSO	NA	0	1.05004	0.223234
HUVEC	9.9 keV/um	1	DMSO	NA	1	0.498232	0.117249
HUVEC	9.9 keV/um	1	DMSO	NA	2	0.32144	0.0752396
HUVEC	9.9 keV/um	1	DMSO	NA	4	0.064288	0.0278837
HUVEC	9.9 keV/um	1	DMSO	NA	6	0.0303582	0.00845145
HUVEC	9.9 keV/um	2	DMSO	NA	0	1.17925	0.339326
HUVEC	9.9 keV/um	2	DMSO	NA	1	0.648585	0.188643
HUVEC	9.9 keV/um	2	DMSO	NA	2	0.454852	0.130478
HUVEC	9.9 keV/um	2	DMSO	NA	4	0.174079	0.0505742
HUVEC	9.9 keV/um	2	DMSO	NA	6	0.0149745	0.00539217
HUVEC	9.9 keV/um	3	DMSO	NA	0	1.01957	0.268836
HUVEC	9.9 keV/um	3	DMSO	NA	1	0.605973	0.160701
HUVEC	9.9 keV/um	3	DMSO	NA	2	0.240466	0.0666211
HUVEC	9.9 keV/um	3	DMSO	NA	4	0.110614	0.0306602
HUVEC	9.9 keV/um	3	DMSO	NA	6	0.0144279	0.00477507
HUVEC	9.9 keV/um	4	DMSO	NA	0	0.908968	0.231922
HUVEC	9.9 keV/um	4	DMSO	NA	1	0.620676	0.158123
HUVEC	9.9 keV/um	4	DMSO	NA	2	0.257767	0.0697201
HUVEC	9.9 keV/um	4	DMSO	NA	4	0.0339167	0.0129229
HUVEC	9.9 keV/um	4	DMSO	NA	6	0.0124361	0.00456888
HUVEC	9.9 keV/um	1	AZD6738	0.1uM	0	0.974878	0.180705
HUVEC	9.9 keV/um	1	AZD6738	0.1uM	1	0.520247	0.104683
HUVEC	9.9 keV/um	1	AZD6738	0.1uM	2	0.271841	0.0584789
HUVEC	9.9 keV/um	1	AZD6738	0.1uM	3.5	0.0703037	0.0194825
HUVEC	9.9 keV/um	1	AZD6738	0.1uM	5	0.0281215	0.00774208
HUVEC	9.9 keV/um	2	AZD6738	0.1uM	0	1.09499	0.263498
HUVEC	9.9 keV/um	2	AZD6738	0.1uM	1	0.613937	0.14978
HUVEC	9.9 keV/um	2	AZD6738	0.1uM	2	0.366768	0.0893579
HUVEC	9.9 keV/um	2	AZD6738	0.1uM	3.5	0.194015	0.0462788
HUVEC	9.9 keV/um	2	AZD6738	0.1uM	5	0.0393345	0.0103493
HUVEC	9.9 keV/um	3	AZD6738	0.1uM	0	1.05319	0.18612
HUVEC	9.9 keV/um	3	AZD6738	0.1uM	1	0.444313	0.0880656
HUVEC	9.9 keV/um	3	AZD6738	0.1uM	2	0.236967	0.0492382
HUVEC	9.9 keV/um	3	AZD6738	0.1uM	3.5	0.095445	0.0209573
HUVEC	9.9 keV/um	3	AZD6738	0.1uM	5	0.0250132	0.00639485
HUVEC	9.9 keV/um	4	AZD6738	0.1uM	0	1.00228	0.148287
HUVEC	9.9 keV/um	4	AZD6738	0.1uM	1	0.489749	0.0824277
HUVEC	9.9 keV/um	4	AZD6738	0.1uM	2	0.235383	0.044451
HUVEC	9.9 keV/um	4	AZD6738	0.1uM	3.5	0.0683371	0.0163572
HUVEC	9.9 keV/um	4	AZD6738	0.1uM	5	0.0182232	0.00528383
HUVEC	9.9 keV/um	1	AZD6738	2uM	0	1.0867	0.367112
HUVEC	9.9 keV/um	1	AZD6738	2uM	0.5	0.708717	0.26262
HUVEC	9.9 keV/um	1	AZD6738	2uM	1	0.212615	0.0898091
HUVEC	9.9 keV/um	1	AZD6738	2uM	2	0.0708717	0.0309109
HUVEC	9.9 keV/um	1	AZD6738	2uM	3	0.0354359	0.0143714
HUVEC	9.9 keV/um	2	AZD6738	2uM	0	1.3427	0.422172
HUVEC	9.9 keV/um	2	AZD6738	2uM	0.5	0.515222	0.176636
HUVEC	9.9 keV/um	2	AZD6738	2uM	1	0.288837	0.0961987
HUVEC	9.9 keV/um	2	AZD6738	2uM	2	0.131733	0.0424903
HUVEC	9.9 keV/um	2	AZD6738	2uM	3	0.0503513	0.0162629
HUVEC	9.9 keV/um	3	AZD6738	2uM	0	0.926641	0.287575
HUVEC	9.9 keV/um	3	AZD6738	2uM	0.5	0.823681	0.264677
HUVEC	9.9 keV/um	3	AZD6738	2uM	1	0.30888	0.107336
HUVEC	9.9 keV/um	3	AZD6738	2uM	2	0.106178	0.0377265
HUVEC	9.9 keV/um	3	AZD6738	2uM	3	0.034749	0.013264
HUVEC	9.9 keV/um	4	AZD6738	2uM	0	1.18694	0.326139
HUVEC	9.9 keV/um	4	AZD6738	2uM	0.5	0.461589	0.159332
HUVEC	9.9 keV/um	4	AZD6738	2uM	1	0.214309	0.0746436
HUVEC	9.9 keV/um	4	AZD6738	2uM	2	0.080366	0.0277499
HUVEC	9.9 keV/um	4	AZD6738	2uM	3	0.0222552	0.00869567

## Sheet: Fig1I
CellLine	RadType	RepeatNumber	Drug	DrugDose	RadDose	SF	Uncertainty
H460	9.9 keV/um	1	DMSO	NA	0	1.01201	0.0964851
H460	9.9 keV/um	1	DMSO	NA	1	0.653672	0.052879
H460	9.9 keV/um	1	DMSO	NA	2	0.456783	0.0349372
H460	9.9 keV/um	1	DMSO	NA	3	0.275645	0.0178947
H460	9.9 keV/um	1	DMSO	NA	4	0.173262	0.0115858
H460	9.9 keV/um	2	DMSO	NA	0	1.03948	0.104917
H460	9.9 keV/um	2	DMSO	NA	1	0.788857	0.0668073
H460	9.9 keV/um	2	DMSO	NA	2	0.538231	0.0435834
H460	9.9 keV/um	2	DMSO	NA	3	0.290343	0.0210025
H460	9.9 keV/um	2	DMSO	NA	4	0.116685	0.00959079
H460	9.9 keV/um	3	DMSO	NA	0	0.968222	0.11382
H460	9.9 keV/um	3	DMSO	NA	1	0.747269	0.0728861
H460	9.9 keV/um	3	DMSO	NA	2	0.468388	0.0441662
H460	9.9 keV/um	3	DMSO	NA	3	0.235022	0.0199072
H460	9.9 keV/um	3	DMSO	NA	4	0.108242	0.0101415
H460	9.9 keV/um	4	DMSO	NA	0	0.995309	0.188034
H460	9.9 keV/um	4	DMSO	NA	1	0.741727	0.130794
H460	9.9 keV/um	4	DMSO	NA	2	0.361354	0.064475
H460	9.9 keV/um	4	DMSO	NA	3	0.220616	0.0374524
H460	9.9 keV/um	4	DMSO	NA	4	0.0767085	0.0139529
H460	9.9 keV/um	5	DMSO	NA	0	1.00143	0.191452
H460	9.9 keV/um	5	DMSO	NA	1	0.846447	0.155214
H460	9.9 keV/um	5	DMSO	NA	2	0.435145	0.0813457
H460	9.9 keV/um	5	DMSO	NA	3	0.271817	0.0478451
H460	9.9 keV/um	5	DMSO	NA	4	0.0849428	0.0158899
H460	9.9 keV/um	6	DMSO	NA	0	0.992556	0.107692
H460	9.9 keV/um	6	DMSO	NA	1	0.79759	0.0917301
H460	9.9 keV/um	6	DMSO	NA	2	0.381071	0.040097
H460	9.9 keV/um	6	DMSO	NA	3	0.131159	0.0136486
H460	9.9 keV/um	7	DMSO	NA	0	0.988201	0.154896
H460	9.9 keV/um	7	DMSO	NA	1	0.609636	0.0934641
H460	9.9 keV/um	7	DMSO	NA	2	0.361357	0.0518341
H460	9.9 keV/um	7	DMSO	NA	3	0.137168	0.0211876
H460	9.9 keV/um	7	DMSO	NA	4	0.0648968	0.0100475
H460	9.9 keV/um	8	DMSO	NA	0	1.05385	0.193039
H460	9.9 keV/um	8	DMSO	NA	1	0.514073	0.102758
H460	9.9 keV/um	8	DMSO	NA	2	0.266675	0.0512987
H460	9.9 keV/um	8	DMSO	NA	3	0.128518	0.0244542
H460	9.9 keV/um	8	DMSO	NA	4	0.0297198	0.00665271
H460	9.9 keV/um	9	DMSO	NA	0	0.984529	0.139587
H460	9.9 keV/um	9	DMSO	NA	1	0.41315	0.0744241
H460	9.9 keV/um	9	DMSO	NA	2	0.136252	0.0275657
H460	9.9 keV/um	9	DMSO	NA	3	0.0322316	0.0101286
H460	9.9 keV/um	9	DMSO	NA	4	0.0120868	0.00377812
H460	9.9 keV/um	10	DMSO	NA	0	0.944681	0.175284
H460	9.9 keV/um	10	DMSO	NA	1	0.651064	0.124317
H460	9.9 keV/um	10	DMSO	NA	2	0.246809	0.0468575
H460	9.9 keV/um	10	DMSO	NA	3	0.0755319	0.0151551
H460	9.9 keV/um	10	DMSO	NA	4	0.0314894	0.00621364
H460	9.9 keV/um	11	DMSO	NA	0	0.967949	0.130868
H460	9.9 keV/um	11	DMSO	NA	1	0.705128	0.101567
H460	9.9 keV/um	11	DMSO	NA	2	0.291667	0.0413981
H460	9.9 keV/um	11	DMSO	NA	3	0.115385	0.0170347
H460	9.9 keV/um	11	DMSO	NA	4	0.0371795	0.00580742
H460	9.9 keV/um	1	AZD6738	0.1uM	0	1.03045	0.302594
H460	9.9 keV/um	1	AZD6738	0.1uM	1	0.489174	0.141802
H460	9.9 keV/um	1	AZD6738	0.1uM	2	0.285593	0.0827911
H460	9.9 keV/um	1	AZD6738	0.1uM	3	0.0445757	0.0133057
H460	9.9 keV/um	1	AZD6738	0.1uM	4	0.0118675	0.00375761
H460	9.9 keV/um	2	AZD6738	0.1uM	0	0.961538	0.23819
H460	9.9 keV/um	2	AZD6738	0.1uM	1	0.512821	0.126788
H460	9.9 keV/um	2	AZD6738	0.1uM	2	0.210623	0.0520251
H460	9.9 keV/um	2	AZD6738	0.1uM	3	0.0346154	0.00896149
H460	9.9 keV/um	2	AZD6738	0.1uM	4	0.0112637	0.00309066
H460	9.9 keV/um	3	AZD6738	0.1uM	0	0.969401	0.164543
H460	9.9 keV/um	3	AZD6738	0.1uM	1	0.466016	0.0804133
H460	9.9 keV/um	3	AZD6738	0.1uM	2	0.162666	0.0291839
H460	9.9 keV/um	3	AZD6738	0.1uM	3	0.0329728	0.00638583
H460	9.9 keV/um	3	AZD6738	0.1uM	4	0.00956212	0.00217505
H460	9.9 keV/um	4	AZD6738	0.1uM	0	0.973021	0.134955
H460	9.9 keV/um	4	AZD6738	0.1uM	1	0.624109	0.0834266
H460	9.9 keV/um	4	AZD6738	0.1uM	2	0.240798	0.0327803
H460	9.9 keV/um	4	AZD6738	0.1uM	3	0.0552853	0.00791458
H460	9.9 keV/um	4	AZD6738	0.1uM	4	0.0114256	0.00226127
H460	9.9 keV/um	1	AZD6738	1uM	0	0.985825	0.249001
H460	9.9 keV/um	1	AZD6738	1uM	1	0.266439	0.0985358
H460	9.9 keV/um	1	AZD6738	1uM	2	0.0532879	0.0284739
H460	9.9 keV/um	1	AZD6738	1uM	3	0.00761255	0.00774457
H460	9.9 keV/um	1	AZD6738	1uM	4	0.013322	0.00808173
H460	9.9 keV/um	2	AZD6738	1uM	0	0.994365	0.497861
H460	9.9 keV/um	2	AZD6738	1uM	1	0.497183	0.275135
H460	9.9 keV/um	2	AZD6738	1uM	2	0.0473507	0.0394513
H460	9.9 keV/um	2	AZD6738	1uM	3	0.0414319	0.0300834
H460	9.9 keV/um	2	AZD6738	1uM	4	0.0331455	0.0220787
H460	9.9 keV/um	3	AZD6738	1uM	0	1.01195	0.200876
H460	9.9 keV/um	3	AZD6738	1uM	1	0.243843	0.0678198
H460	9.9 keV/um	3	AZD6738	1uM	2	0.0365764	0.0135558
H460	9.9 keV/um	3	AZD6738	1uM	3	0.0137162	0.00602057
H460	9.9 keV/um	3	AZD6738	1uM	4	0.00731529	0.00347679
H460	9.9 keV/um	4	AZD6738	1uM	0	1.20155	0.469296
H460	9.9 keV/um	4	AZD6738	1uM	1	0.193798	0.109679
H460	9.9 keV/um	4	AZD6738	1uM	2	0.155039	0.0697697
H460	9.9 keV/um	4	AZD6738	1uM	3	0.0581395	0.0287151
H460	9.9 keV/um	4	AZD6738	1uM	4	0.0139535	0.0093827

## Sheet: Fig1J
CellLine	RadType	RepeatNumber	Drug	DrugDose	RadDose	SF	Uncertainty
H1299	9.9 keV/um	1	DMSO	NA	0	0.971694	0.116701
H1299	9.9 keV/um	1	DMSO	NA	2	0.584425	0.0689082
H1299	9.9 keV/um	1	DMSO	NA	3.5	0.348542	0.0378896
H1299	9.9 keV/um	1	DMSO	NA	5	0.183953	0.0192898
H1299	9.9 keV/um	1	DMSO	NA	7	0.0906562	0.00941607
H1299	9.9 keV/um	2	DMSO	NA	0	1.02336	0.229465
H1299	9.9 keV/um	2	DMSO	NA	2	0.415276	0.0979197
H1299	9.9 keV/um	2	DMSO	NA	3.5	0.307749	0.067511
H1299	9.9 keV/um	2	DMSO	NA	5	0.107527	0.0246335
H1299	9.9 keV/um	2	DMSO	NA	7	0.041713	0.00996298
H1299	9.9 keV/um	3	DMSO	NA	0	1.01481	0.114437
H1299	9.9 keV/um	3	DMSO	NA	2	0.649113	0.0691094
H1299	9.9 keV/um	3	DMSO	NA	3.5	0.461693	0.0401882
H1299	9.9 keV/um	3	DMSO	NA	5	0.285701	0.0217453
H1299	9.9 keV/um	3	DMSO	NA	7	0.133708	0.0100503
H1299	9.9 keV/um	4	DMSO	NA	0	1.03175	0.127182
H1299	9.9 keV/um	4	DMSO	NA	2	0.604056	0.0725307
H1299	9.9 keV/um	4	DMSO	NA	3.5	0.414462	0.0430136
H1299	9.9 keV/um	4	DMSO	NA	5	0.244709	0.0247026
H1299	9.9 keV/um	4	DMSO	NA	7	0.0952381	0.0100922
H1299	9.9 keV/um	5	DMSO	NA	0	0.964233	0.232892
H1299	9.9 keV/um	5	DMSO	NA	2	0.604362	0.144561
H1299	9.9 keV/um	5	DMSO	NA	3.5	0.447778	0.102688
H1299	9.9 keV/um	5	DMSO	NA	5	0.174441	0.0403474
H1299	9.9 keV/um	5	DMSO	NA	7	0.0851602	0.0196555
H1299	9.9 keV/um	6	DMSO	NA	0	0.989707	0.150331
H1299	9.9 keV/um	6	DMSO	NA	2	0.752177	0.107923
H1299	9.9 keV/um	6	DMSO	NA	3.5	0.417876	0.0565836
H1299	9.9 keV/um	6	DMSO	NA	5	0.27052	0.0345417
H1299	9.9 keV/um	6	DMSO	NA	7	0.0943521	0.0129707
H1299	9.9 keV/um	7	DMSO	NA	0	1.00118	0.238308
H1299	9.9 keV/um	7	DMSO	NA	2	0.398228	0.09809
H1299	9.9 keV/um	7	DMSO	NA	3.5	0.126199	0.0354902
H1299	9.9 keV/um	7	DMSO	NA	5	0.105166	0.0267096
H1299	9.9 keV/um	7	DMSO	NA	7	0.0264417	0.00790702
H1299	9.9 keV/um	8	DMSO	NA	0	1.63317	0.929759
H1299	9.9 keV/um	8	DMSO	NA	1	1.1474	0.651137
H1299	9.9 keV/um	8	DMSO	NA	2	0.722362	0.410289
H1299	9.9 keV/um	8	DMSO	NA	3.5	0.380025	0.215285
H1299	9.9 keV/um	8	DMSO	NA	7	0.0735822	0.0426849
H1299	9.9 keV/um	9	DMSO	NA	0	0.932587	0.154534
H1299	9.9 keV/um	9	DMSO	NA	1	1.00586	0.165089
H1299	9.9 keV/um	9	DMSO	NA	2	0.642819	0.0974809
H1299	9.9 keV/um	9	DMSO	NA	3.5	0.414668	0.0594889
H1299	9.9 keV/um	9	DMSO	NA	5	0.257128	0.0376992
H1299	9.9 keV/um	1	AZD6738	0.1uM	0	0.961812	0.122772
H1299	9.9 keV/um	1	AZD6738	0.1uM	1	0.840695	0.11077
H1299	9.9 keV/um	1	AZD6738	0.1uM	2	0.61746	0.0754006
H1299	9.9 keV/um	1	AZD6738	0.1uM	3.5	0.347677	0.0329553
H1299	9.9 keV/um	1	AZD6738	0.1uM	5	0.200378	0.0189626
H1299	9.9 keV/um	2	AZD6738	0.1uM	0	1.01518	0.162827
H1299	9.9 keV/um	2	AZD6738	0.1uM	2	0.669948	0.104138
H1299	9.9 keV/um	2	AZD6738	0.1uM	3.5	0.437517	0.0620348
H1299	9.9 keV/um	2	AZD6738	0.1uM	5	0.157233	0.0234944
H1299	9.9 keV/um	2	AZD6738	0.1uM	7	0.034181	0.00648912
H1299	9.9 keV/um	3	AZD6738	0.1uM	0	0.995807	0.119564
H1299	9.9 keV/um	3	AZD6738	0.1uM	2	0.710459	0.0783904
H1299	9.9 keV/um	3	AZD6738	0.1uM	3.5	0.419287	0.0403377
H1299	9.9 keV/um	3	AZD6738	0.1uM	5	0.181982	0.0177166
H1299	9.9 keV/um	3	AZD6738	0.1uM	7	0.0444037	0.00586641
H1299	9.9 keV/um	4	AZD6738	0.1uM	0	0.898423	0.229308
H1299	9.9 keV/um	4	AZD6738	0.1uM	2	0.635619	0.158651
H1299	9.9 keV/um	4	AZD6738	0.1uM	3.5	0.366703	0.0883669
H1299	9.9 keV/um	4	AZD6738	0.1uM	5	0.08862	0.0242781
H1299	9.9 keV/um	4	AZD6738	0.1uM	7	0.00458379	0.00280132
H1299	9.9 keV/um	1	AZD6738	1uM	0	1.00552	0.13422
H1299	9.9 keV/um	1	AZD6738	1uM	2	0.160171	0.0299992
H1299	9.9 keV/um	1	AZD6738	1uM	3.5	0.0453817	0.0116109
H1299	9.9 keV/um	1	AZD6738	1uM	5	0.00741532	0.00336716
H1299	9.9 keV/um	2	AZD6738	1uM	0	0.985222	0.276323
H1299	9.9 keV/um	2	AZD6738	1uM	2	0.246305	0.0797259
H1299	9.9 keV/um	2	AZD6738	1uM	3.5	0.0342091	0.0170492
H1299	9.9 keV/um	2	AZD6738	1uM	5	0.0136836	0.00845113
H1299	9.9 keV/um	3	AZD6738	1uM	0	1.02868	0.319891
H1299	9.9 keV/um	3	AZD6738	1uM	1	0.327307	0.105638
H1299	9.9 keV/um	3	AZD6738	1uM	2	0.137677	0.0448939
H1299	9.9 keV/um	3	AZD6738	1uM	3.5	0.0402639	0.0139073
H1299	9.9 keV/um	3	AZD6738	1uM	7	0.00311721	0.00166946
H1299	9.9 keV/um	4	AZD6738	1uM	0	1.01802	0.111102
H1299	9.9 keV/um	4	AZD6738	1uM	1	0.600801	0.0752927
H1299	9.9 keV/um	4	AZD6738	1uM	2	0.328215	0.0335182
H1299	9.9 keV/um	4	AZD6738	1uM	3.5	0.137962	0.0154311
H1299	9.9 keV/um	4	AZD6738	1uM	5	0.0394971	0.00416376

[truncated: 38 more sheets: Fig1K, Fig1L, Fig1M, Fig1N, Fig2B, Fig2C, Fig2D, Fig2E, Fig2G, Fig2H, Fig3B, Fig3C, Fig3D, Fig3E, Fig4A, Fig4B, Fig4C, Fig4E, Fig4F, Fig4G …]
